# Supplementary material for: Specific mitotic events drive left-right organizer development
Source: Development. 2025 May 19;152(10):dev204687. doi: 10.1242/dev.204687 (PMC12148018; doi:10.1242/dev.204687)
Supplement: Table S1. Key resources table [file develop-152-204687-TableS1.xlsx]

## Sheet: Sheet1
REAGENT or RESOURCE	SOURCE	IDENTIFIER
Antibodies
Acetylated Tubulin	Sigma Aldrich	T6793: RRID: AB_477585
Anti-GFP (Chicken)	GeneTex	GTX13970: AB_371416
Anti-GFP (Rabbit)	Molecular Probes	A-11122: AB_221569
Anti-PH3 (Rabbit)	Cell Signaling Technology	9701S
Anti-BrdU (Mouse)	Sigma-Aldrich	11170376001: BMC9318
Alexa Fluor Anti-Rabbit 488	Life Technologies	A21206; RRID: AB_2535792
Alexa Fluor Anti-Rabbit 568	Life Technologies	A10042; RRID: AB_2534017
Alexa Fluor Anti-Chicken 488	Fisher scientific	A11039
Alexa Fluor Anti-Mouse 568	Life Technologies	A10037; RRID: AB_2534013
Alexa Fluor Anti-Mouse 647	Life Technologies	A31571; RRID: AB_162542
Chemicals, peptides, and recombinant proteins
DAPI	Sigma Aldrich	D9542-10mg
Agarose	Thermo Fisher	16520100
BSA	Fisher Scientific	BP1600-100
Dimethylsulphoxide	Fisher Scientific	BP231-100
Paraformaldehyde	Fisher Scientific	O4042-500
Phosphate Buffered Saline	Fisher Scientific	10010023
Triton X-100	Fisher Scientific	BP151500
Tween 20	Thermo Fisher	BP337500
Sodium Chloride	Fisher Scientific	BP358
5-Bromo-2’-deoxyuridine, ≥99% (HPLC)	Sigma-Aldrich	Product Number : B5002
		CAS-No. : 59-14-3
XAV939	Sigma-Aldrich	Product Number：X3004
		CAS-No. : 284028-89-3
Infigratinib	MedChem Express	Catalog No. : HY-13311
		CAS No. : 872511-34-7
Cyclopamine	Sigma-Aldrich	Product Number：PHL82510
		CAS-No. : 4449-51-8
Critical commercial assays
BIO BASIC Maxi Prep Kit	BIO BASIC	9K-0060023
NEBuilder HiFi DNA assembly Cloning Kit	New England BioLabs	E5520S
mMESSAGE mMACHINETMSP6	Invitrogen	AM1340
Experimental models: Organisms/strains
Zebrafish	Zebrafish International Resource Center	AB-Wildtype
Zebrafish	Heidi Hehnly Lab, Syracuse University	sox17:GFP-CAAX; h2afx:h2afv-mCherry
Zebrafish	Jeffrey Amack Lab, SUNY Upstate Medical University	Tg (sox17:GFP-CAAX)sny101
Zebrafish	Li-En Jao Lab, Syracuse University	PCNT (-/-)
Zebrafish	Zebrafish International Resource Center	Tg(sox17:GFP)
Zebrafish	Heidi Hehnly lab, Syracuse University	Tg(sox17:EMTB-3×GFP)
Zebrafish	Heidi Hehnly lab, Syracuse University	sox17:GFP-CAAX;PCNT(-/-)
Oligonucleotides
H2B-Dendra (mRNA)	Heidi Hehnly lab	Plasmid: pCS2-H2B-Dendra
Recombinant DNA
Plasmid: pCS2-H2B-Dendra	Addgene	Plasmid #140559
Software and algorithms
ImageJ/FIJI	NIH and Laboratory for Optical and Computational Instrumentation	https://imagej.net/Fiji
IMARIS, Bitplane	Oxford Instruments	https://imaris.oxinst.com/
PRISM9	GraphPad	https://www.graphpad.com/scientific-software/prism/
LAS-X Software	Leica Microsystems	https://www.leica-microsystems.com/products/microscope-software/p/leica-las-x-ls/
VisiView	Visitron	https://www.visitron.de/products/visiviewr-software.html
