# Supplementary material for: Specific mitotic events drive left-right organizer development
Source: Development. 2025 May 19;152(10):dev204687. doi: 10.1242/dev.204687 (PMC12148018; doi:10.1242/dev.204687)
Supplement: Table S2. Detailed statistical analysis of results reported in this study. [file develop-152-204687-TableS2.xlsx]

## Sheet: Sheet1
Figure	Category	n	n	Statistical Test	Parameters	Result	p-value
		embryo/Cell	Clutch
1A	PCNT+/+	719	7	Unpaired	t=18, df=13	****	<0.0001
				t-test
	PCNT-/-	1128	8
1B	Embryos Survive%	391	3	N/A	N/A	N/A	N/A
1D	PCNT+/+	130	2	N/A	N/A	N/A	N/A
	PCNT-/-	113	4	N/A	N/A	N/A	N/A
1F	PCNT+/+	46	3	Unpaired	t=2.638, df=89	**	0.0098
	PCNT-/-	45	3	t-test
1G	8hpf PCNT+/+	54	3	Unpaired	t=11.78, df=5	****	<0.0001
				t-test
	12hpf PCNT+/+	23	4
	8hpf PCNT-/-	35	3	Unpaired	t=1.193, df=4	n.s.	0.2989
				t-test
	12hpf PCNT-/-	28	3
1H	PCNT+/+	30	7	Unpaired	t=6.018, df=57	****	<0.0001
	PCNT-/-	29	3	t-test
2D	No Ablation 8hpf	4	4	Unpaired	t=3.586, df=7	**	0.0089
	No Ablation 12hpf	5	5	t-test
	Ablate All Mitotics 8hpf	3	3	Unpaired	t=1.413, df=4	n.s.	0.2306
	Ablate All Mitotics 12hpf	3	3	t-test
2E	Lumen area: No ablation control	3	3	Unpaired	t=1.000, df=4	n.s.	0.3739
	20min			t-test
	Lumen area: All mitotic ablated 20min	3	3
	Lumen area: No ablation control	3	3	Unpaired	t=1.231, df=4	n.s.	0.2856
	30min			t-test
	Lumen area: All mitotic ablated 30min	3	3
	Lumen area: No ablation control	3	3	Unpaired t-test	t=1.356, df=4	n.s.	0.2466
	40min
	Lumen area: All mitotic ablated 40min	3	3
	Lumen area: No ablation control	3	3	Unpaired	t=2.049, df=4	n.s.	0.1098
	50min			t-test
	Lumen area: All mitotic ablated 50min	3	3
	Lumen area: No ablation control	3	3	Unpaired	t=1.777, df=4	n.s.	0.1503
	60min			t-test
	Lumen area: All mitotic ablated 60min	3	3
	Lumen area: No ablation control	3	3	Unpaired	t=2.000, df=4	n.s.	0.1161
	70min			t-test
	Lumen area: All mitotic ablated 70min	3	3
	Lumen area: No ablation control 80min	3	3	Unpaired	t=2.174, df=4	n.s.	0.0954
	Lumen area: All mitotic ablated 80min	3	3	t-test
	Lumen area: No ablation control	3	3	Unpaired	t=3.096, df=4	*	0.0364
	90min			t-test
	Lumen area: All mitotic ablated 90min	3	3
	Lumen area: No ablation control 100min	3	3	Unpaired	t=3.298, df=4	*	0.03
	Lumen area: All mitotic ablated	3	3	t-test
	100min
	Lumen area: No ablation control 110min	3	3	Unpaired	t=4.597, df=4	*	0.0101
	Lumen area: All mitotic ablated	3	3	t-test
	110min
3B	%Mitotic KV cells	3	3	N/A	N/A	N/A	N/A
3C	PH3% 8hpf	50	3	Unpaired	t=3.906, df=71	***	0.0002
				t-test
	PH3% 12hpf	23	4
3E	pH3 positive cell Anterior	36	4	Unpaired	t=5.409, df=6	**	0.0016
	pH3 positive cell			t-test
	Posterior
	BrdU positive cell Anterior	17	3	Unpaired	t=4.627, df=4	**	0.0098
	BrdU positive cell Posterior			t-test
4E	Control (DMSO)	29	5	Unpaired	t=12.94, df=56	****	<0.0001
				t-test
	FGF Inhibitor	29	3
4G	Control (DMSO)	53	5	Unpaired	t=3.254, df=119	**	0.0015
				t-test
	FGF Inhibitor	68	3
4H	Control (DMSO) pH3 positive cell Anterior	33	5	Unpaired	t=4.447, df=64	****	<0.0001
	Control (DMSO)			t-test
	pH3 positive cell
	Posterior
	FGF Inhibitor	34	3	Unpaired	t=0.03508, df=66	n.s.	0.9721
	pH3 positive cell Anterior			t-test
	FGF Inhibitor
	pH3 positive cell
	Posterior
5D	-120 to -60 min	13	6	One Way ANOVA (multiple comparison)	F (2, 55) = 3.503	*	0.0301
	-60 to 0 min	36	6			N/A	N/A
	0-60 min	9	6			n.s.	0.2905
5E’	Pre-Lumen	7	6	Unpaired	t=2.381, df=12	*	0.0347
				t-test
	Post-Lumen	7	6
5G	Relative KV volume,	3	3	N/A	N/A	N/A	N/A
	AR	7	6	N/A	N/A	N/A	N/A
	Circularity	6	6	N/A	N/A	N/A	N/A
6B	Control	6	6	One Way ANOVA (multiple comparison)	F (2, 25) = 10.19	n.s.	0.5196
	Non-Mitotic Ablation	14	14			N/A	N/A
	Pre-rosette Mitotic Ablation	8	8			***	0.0004
6C	Control	6	6	N/A	N/A	N/A	N/A
	Pre-rosette Mitotic Ablation	8	8	N/A	N/A	N/A	N/A
6D	Control	7	6	Unpaired	t=2.559, df=13	*	0.0238
				t-test
	Pre-rosette Mitotic Ablation	8	8
7C	Cond. 1_8hpf	4	4	Unpaired	t=2.782, df=5	*	0.0388
	Cond. 1_12hpf	3	3	t-test
	Cond. 2_8hpf	3	3	Unpaired	t=4.230, df=4	*	0.0134
	Cond. 2_12hpf	3	3	t-test
	Cond. 3_8hpf	6	6	Unpaired	t=1.040, df=9	n.s.	0.3257
	Cond. 3_12hpf	5	5	t-test
7D	Lumen area: Cond. 1_10min	3	3	One Way ANOVA (multiple comparison)	F (3, 9) = 0.8077	N/A	N/A
	Lumen area: Cond. 2_10min	3	3			n.s.	0.5982
	Lumen area: Cond. 3_10min	3	3			n.s.	0.5982
	Lumen area: Single Mitotic Ablation10min	4	4			n.s.	>0.9999
	Lumen area: Cond. 1_20min	3	3	One Way ANOVA (multiple comparison)	F (3, 9) = 3.435	N/A	N/A
	Lumen area: Cond. 2_20min	3	3			n.s.	0.9418
	Lumen area: Cond. 3_20min	3	3			n.s.	0.9418
	Lumen area: Single Mitotic Ablation20min	4	4			*	0.0495
	Lumen area: Cond. 1_30min	3	3	One Way ANOVA (multiple comparison)	F (3, 9) = 7.078	N/A	N/A
	Lumen area: Cond. 2_30min	3	3			n.s.	0.7081
	Lumen area: Cond. 3_30min	3	3			n.s.	0.7081
	Lumen area: Single Mitotic Ablation30min	4	4			**	0.0062
	Lumen area: Cond. 1_40min	3	3	One Way ANOVA (multiple comparison)	F (3, 9) = 12.88	N/A	N/A
	Lumen area: Cond. 2_40min	3	3			n.s.	0.1793
	Lumen area: Cond. 3_40min	3	3			n.s.	0.1793
	Lumen area: Single Mitotic Ablation40min	4	4			***	0.0006
	Lumen area: Cond. 1_50min	3	3	One Way ANOVA (multiple comparison)	F (3, 9) = 5.310	N/A	N/A
	Lumen area: Cond. 2_50min	3	3			n.s.	0.3558
	Lumen area: Cond. 3_50min	3	3			n.s.	0.3558
	Lumen area: Single Mitotic Ablation50min	4	4			**	0.0093
	Lumen area: Cond. 1_60min	3	3	One Way ANOVA (multiple comparison)	F (3, 9) = 5.947	N/A	N/A
	Lumen area: Cond. 2_60min	3	3			n.s.	0.2113
	Lumen area: Cond. 3_60min	3	3			n.s.	0.2113
	Lumen area: Single Mitotic Ablation60min	4	4			**	0.006
	Lumen area: Cond. 1_70min	3	3	One Way ANOVA (multiple comparison)	F (3, 9) = 4.268	N/A	N/A
	Lumen area: Cond. 2_70min	3	3			n.s.	0.1213
	Lumen area: Cond. 3_70min	3	3			n.s.	0.1213
	Lumen area: Single Mitotic Ablation70min	4	4			*	0.0158
	Lumen area: Cond. 1_80min	3	3	One Way ANOVA (multiple comparison)	F (3, 9) = 3.397	N/A	N/A
	Lumen area: Cond. 2_80min	3	3			n.s.	0.1578
	Lumen area: Cond. 3_80min	3	3			n.s.	0.1578
	Lumen area: Single Mitotic Ablation80min	4	4			*	0.0382
	Lumen area: Cond. 1_90min	3	3	One Way ANOVA (multiple comparison)	F (3, 9) = 3.263	N/A	N/A
	Lumen area: Cond. 2_90min	3	3			n.s.	0.1893
	Lumen area: Cond. 3_90min	3	3			n.s.	0.1893
	Lumen area: Single Mitotic Ablation90min	4	4			*	0.0314
	Lumen area: Cond. 1_100min	3	3	One Way ANOVA (multiple comparison)	F (3, 9) = 3.614	N/A	N/A
	Lumen area: Cond. 2_100min	3	3			n.s.	0.0962
	Lumen area: Cond. 3_100min	3	3			n.s.	0.0962
	Lumen area: Single Mitotic Ablation100min	4	4			*	0.0305
7E	Lumen Area: Non-mitotic Ablation Control	11	7	One Way ANOVA (multiple comparison)	F (4, 21) = 3.007	N/A	N/A
	Lumen area: Cond. 1	3	3			*	0.0317
	Lumen area: Cond. 2	3	3			n.s.	0.8297
	Lumen area: Cond. 3	5	5			n.s.	0.0745
	Lumen area: Single Mitotic Ablation	4	4			n.s.	0.5821
7F	Non-mitotic	10	6	One Way ANOVA (multiple comparison)	F (3, 18) = 9.935	N/A	N/A
	Control
	Ablate Mitotic	3	3			***	0.0003
	Cond. 1
	Ablate Mitotic	4	4			n.s.	0.6507
	Cond. 2
	Ablate Mitotic	5	5			n.s.	0.5365
	Cond. 3
